# Supplementary material for: Experiences of Homeless Families in Parenthood: A Systematic Review and Synthesis of Qualitative Evidence
Source: Int J Environ Res Public Health. 2020 Apr 15;17(8):2712. doi: 10.3390/ijerph17082712 (PMC7215402; doi:10.3390/ijerph17082712)
Supplement: Supplementary file 1 [file ijerph-17-02712-s001.zip]

Archive with 3 entries (3 files):
- Table S1, S2, S3 PDF/Table S1.pdf
- Table S1, S2, S3 PDF/Table S2.pdf
- Table S1, S2, S3 PDF/Table S3.pdf
